# Supplementary material for: Runx2 in the Perichondrial Osteoblasts Enhances Terminal Differentiation of Chondrocytes Through Nell1 Induction
Source: Int J Mol Sci. 2026 Jan 27;27(3):1266. doi: 10.3390/ijms27031266 (PMC12898123; doi:10.3390/ijms27031266)
Supplement: Supplementary file 1 [file ijms-27-01266-s001.zip]

Archive with 1 entries (1 files):
- ijms-4102564-supplementary.pdf
